# Supplementary material for: Discovery of mono-ADP ribosylating toxins with high structural homology to Pseudomonas exotoxin A
Source: Commun Biol. 2025 Mar 11;8:413. doi: 10.1038/s42003-025-07845-y (PMC11897225; doi:10.1038/s42003-025-07845-y)
Supplement: Supplementary file 3 — Supplementary Data 1 [file 42003_2025_7845_MOESM3_ESM.xlsx]

## Sheet: PLT transport raw data
	PAPP (cm/s x 10-6)
	Protein	AIR-100					SMI-100
		A	B	C	Mean	SD	A	B	C	Mean	SD
	hGH	0.68	0.52	0.37	0.523333	0.155027	1.21	0.97	0.97	1.05	0.138564
	Chx266-hGH	1.07	0.87	0.78	0.906667	0.148436	2.46	1.56	3.43	2.48333	0.935218
	Hmx263-hGH	0.52	0.38	1.11	0.67	0.387427	0.99	2.04	1.5	1.51	0.525071
	Jlx264-hGH	0.35	1.34	0.59	0.76	0.51643	1.42	0.89	2.04	1.45	0.575587
	Cfx259-hGH	0.86	1.38	1.17	1.13667	0.261598	0.35	1.36	1.54	1.08333	0.641431
	Sfx257-hGH	2.35	1.14	1.59	1.69333	0.611583	2.22	2.04	2.2	2.15333	0.0986577
	Spx257-hGH	0.58	1.01	1.83	1.14	0.635059	0.8	0.94	0.71	0.816667	0.115902
	Ahx264-hGH	0.7	0.24	0.33	0.423333	0.24379	0.72	0.67	0.83	0.74	0.0818535
	PE253-hGH	1.82	1.79	1.2	1.60333	0.349619	3.13	1.53	1.22	1.96	1.02504
	Abx259-hGH	1.81	1.3	1.36	1.49	0.278747	1.83	1.52	1.46	1.60333	0.198578
